# Supplementary material for: Predicting Sepsis Mortality in a Population-Based National Database: Machine Learning Approach
Source: J Med Internet Res. 2022 Apr 13;24(4):e29982. doi: 10.2196/29982 (PMC9047761; doi:10.2196/29982)
Supplement: Multimedia Appendix 5 [file jmir_v24i4e29982_app5.xlsx]

## Sheet: overall_dict
Varaiable	Label	Code	Resource
Age	Age in years at admission		https://www.hcup-us.ahrq.gov/db/nation/nis/nisdde.jsp
FEMALE	Indicator of sex		https://www.hcup-us.ahrq.gov/db/nation/nis/nisdde.jsp
c14	Black	race=2	https://www.hcup-us.ahrq.gov/db/nation/nis/nisdde.jsp
c15	Hispanic	race=3	https://www.hcup-us.ahrq.gov/db/nation/nis/nisdde.jsp
c16	White	race=1	https://www.hcup-us.ahrq.gov/db/nation/nis/nisdde.jsp
c17	RaceOther	race=4, 5, 6	https://www.hcup-us.ahrq.gov/db/nation/nis/nisdde.jsp
ZIPINC_QRTL	Median household income for patient's ZIP Code (based on current year)		https://www.hcup-us.ahrq.gov/db/nation/nis/nisdde.jsp
c13	Early mechanical ventilation	VentDt<=2 and VentDT^=.	SRS
c12	Late mechanical ventilation	VentDt>2 and VentDT^=.	SRS
c7	Shock	Dxn='78551', '78550', '04082', '7855', '2765'	SRS
c21	Hemodialysis	Prn='3995'	SRS
c18:	ICU care (at least one day)	Vent=1 and VentDt>0	SRS
c11	Anemia	Anemia=1	https://www.hcup-us.ahrq.gov/db/nation/nis/nisdde.jsp
DEPRESS	Depression		https://www.hcup-us.ahrq.gov/db/nation/nis/nisdde.jsp
c10:	Diabetes	DM=1 or DMCX=1	https://www.hcup-us.ahrq.gov/db/nation/nis/nisdde.jsp
DRUG:	Drug abuse		https://www.hcup-us.ahrq.gov/db/nation/nis/nisdde.jsp
CHRNLUNG	Chronic lung disease		https://www.hcup-us.ahrq.gov/db/nation/nis/nisdde.jsp
CHF	Congestive heart failure		https://www.hcup-us.ahrq.gov/db/nation/nis/nisdde.jsp
HTN_C	Hypertension		https://www.hcup-us.ahrq.gov/db/nation/nis/nisdde.jsp
HYPOTHY	Hypothyroid disease		https://www.hcup-us.ahrq.gov/db/nation/nis/nisdde.jsp
LIVER	Liver disease		https://www.hcup-us.ahrq.gov/db/nation/nis/nisdde.jsp
RENLFAIL	Renal failure, chronic		https://www.hcup-us.ahrq.gov/db/nation/nis/nisdde.jsp
LIVER	Liver disease		https://www.hcup-us.ahrq.gov/db/nation/nis/nisdde.jsp
LYMPH	Lymphoma		https://www.hcup-us.ahrq.gov/db/nation/nis/nisdde.jsp
METS	Metastatic carcinomas		https://www.hcup-us.ahrq.gov/db/nation/nis/nisdde.jsp
NEURO	Neurological conditions		https://www.hcup-us.ahrq.gov/db/nation/nis/nisdde.jsp
OBESE	Obesity		https://www.hcup-us.ahrq.gov/db/nation/nis/nisdde.jsp
TUMOR	Malignant solid tumors		https://www.hcup-us.ahrq.gov/db/nation/nis/nisdde.jsp
ARTH	Rheumatic disease		https://www.hcup-us.ahrq.gov/db/nation/nis/nisdde.jsp
OBESE	Obesity		https://www.hcup-us.ahrq.gov/db/nation/nis/nisdde.jsp
PARA:	Paraplegia		https://www.hcup-us.ahrq.gov/db/nation/nis/nisdde.jsp
PERIVASC:	Perivascular		https://www.hcup-us.ahrq.gov/db/nation/nis/nisdde.jsp
PSYCH:	Psychoses		https://www.hcup-us.ahrq.gov/db/nation/nis/nisdde.jsp
PULMCIRC:	Pulmonary-circulatory		https://www.hcup-us.ahrq.gov/db/nation/nis/nisdde.jsp
RENLFAIL	Renal failure, chronic		https://www.hcup-us.ahrq.gov/db/nation/nis/nisdde.jsp
TUMOR	Malignant solid tumors		https://www.hcup-us.ahrq.gov/db/nation/nis/nisdde.jsp
WGHTLOSS	Weight loss		https://www.hcup-us.ahrq.gov/db/nation/nis/nisdde.jsp
c6	Renal dysfunction	Dxn='584'	https://www.hcup-us.ahrq.gov/db/nation/nis/nisdde.jsp
c1	Cardiovascular dysfunction/Shock	Dxn='458', '7855'	https://www.hcup-us.ahrq.gov/db/nation/nis/nisdde.jsp
c2:	Acute respiratory failure	Prn='967'	https://www.hcup-us.ahrq.gov/db/nation/nis/nisdde.jsp
c3	CNS dysfunction	Dxn='293', '3481', '3483'	https://www.hcup-us.ahrq.gov/db/nation/nis/nisdde.jsp
c4	Hematological system dysfunction	Dxn='2874','2875','2866','2869'	https://www.hcup-us.ahrq.gov/db/nation/nis/nisdde.jsp
c5:	Hepatic dysfunction	Dxn='570', '5734'	https://www.hcup-us.ahrq.gov/db/nation/nis/nisdde.jsp
OBESE	Obesity		https://www.hcup-us.ahrq.gov/db/nation/nis/nisdde.jsp
c8	Smoking	Dxn='3051', '6490', '98984'	https://www.hcup-us.ahrq.gov/db/nation/nis/nisdde.jsp
c9	Alcoholism	Dxn='303', '980', '3050', '7903'	https://www.hcup-us.ahrq.gov/db/nation/nis/nisdde.jsp
Diagnosis:
dxccs_cat_p1- dxccs_cat_p259 dxccs_cat_p650- dxccs_cat_p663 dxccs_cat_p670 (Create from DXCCS1)	Primary diagnosis	Dxccs1	https://www.hcup-us.ahrq.gov/toolssoftware/ccs/ccs.jsp
dxccs_cat_s1- dxccs_cat_s259 dxccs_cat_s650- dxccs_cat_s663 dxccs_cat_s670 (Create from DXCCS2)	Secondary diagnosis	Dxccs2	https://www.hcup-us.ahrq.gov/toolssoftware/ccs/ccs.jsp
dxccs_cat_o1- dxccs_cat_o259 dxccs_cat_o650- dxccs_cat_o663 dxccs_cat_o670 (Create from DXCCS3- DXCCS30)	Other diagnosis	Dxccs3-Dxccs30	https://www.hcup-us.ahrq.gov/toolssoftware/ccs/ccs.jsp
Procedure:
prccs_cat_p1- prccs_cat_p231 (Create from PRCCS1, exclude CPR and defibrillation)	Primary procedure	Prccs1	https://www.hcup-us.ahrq.gov/toolssoftware/ccs/ccs.jsp
prccs_cat_s1- prccs_cat_s231 (Create from PRCCS2, exclude CPR and defibrillation)	Secondary procedure	Prccs2	https://www.hcup-us.ahrq.gov/toolssoftware/ccs/ccs.jsp
Other:
elective	Elective versus non-elective admission		https://www.hcup-us.ahrq.gov/db/nation/nis/nisdde.jsp
hosp_locteach	Location/teaching status of hospital		https://www.hcup-us.ahrq.gov/db/nation/nis/nisdde.jsp

## Sheet: RF_variable_dict
variable	name
c2	Acute respiratory failure
AGE	Age
dxccs_cat_o107	Cardiac arrest and ventricular fibrillation (Other diagnosis)
prccs_cat_p216	Respiratory intubation and mechanical ventilation (Primary procedure)
SID29	Combined comorbidity score
dxccs_cat_o249	Shock (Other diagnosis)
dxccs_cat_o131	Respiratory failure; insufficiency; arrest (adult) (Other diagnosis)
c18	ICU care (at least one day)
c1	Cardiovascular dysfunction/Shock
dxccs_cat_o257	Other aftercare (Other diagnosis)
c19	Age Level(0=<40 1=40-50 2=50-60 3=60-70 4=70-80 5=80-90 6=>=90)
c13	Early mechanical ventilation
prccs_cat_s216	Respiratory intubation and mechanical ventilation (Secondary procedure)
c12	Late mechanical ventilation
c7	Shock
dxccs_cat_o131	Respiratory failure; insufficiency; arrest (adult) (Other diagnosis)
ZIPInc_Qrtl	Insurance
c5	Hepatic dysfunction
dxccs_cat_o151	Other liver diseases (Other diagnosis)
c20	Insurance(1=Medicare 2=Medicaid 3=Commercial 0=Other)
dxccs_cat_o3	Bacterial infection; unspecified site (Other diagnosis)
RACE	race
dxccs_cat_o159	Urinary tract infections (Other diagnosis)
dxccs_cat_o85	Coma; stupor; and brain damage (Other diagnosis)
dxccs_cat_o155	Other gastrointestinal disorders (Other diagnosis)
dxccs_cat_o122	Pneumonia (except that caused by tuberculosis or sexually transmitted disease) (Other diagnosis)
dxccs_cat_o157	Acute and unspecified renal failure (Other diagnosis)
dxccs_cat_o42	Secondary malignancies (Other diagnosis)
dxccs_cat_o259	Residual codes; unclassified (Other diagnosis)
c11	Anemia
c6	Renal dysfunction
dxccs_cat_o129	Aspiration pneumonitis; food/vomitus (Other diagnosis)
dxccs_cat_o58	Other nutritional; endocrine; and metabolic disorders (Other diagnosis)
dxccs_cat_o95	Other nervous system disorders (Other diagnosis)
prccs_cat_s225	Joint disorders and dislocations; trauma-related (Secondary diagnosis)
dxccs_cat_p2	Insertion; replacement; or removal of extracranial ventricular shunt (Primary procedure)
dxccs_cat_o106	Cardiac dysrhythmias (Other diagnosis)
dxccs_cat_o244	Other injuries and conditions due to external causes (Other diagnosis)
METS	Metastatic cancer
FEMALE	Sex
c21	Hemodialysis
c3	CNS dysfunction
c10	Diabetes
HTN_C	Hypertension
dxccs_cat_o52	Nutritional deficiencies (Other diagnosis)
dxccs_cat_o62	Coagulation and hemorrhagic disorders (Other diagnosis)
dxccs_cat_o2	Septicemia (except in labor) (Other diagnosis)
WGHTLOSS	Weight loss
c4	Hematological system dysfunction
dxccs_cat_o55	Administrative/social admission (Other diagnosis)

## Sheet: SHAP_variable_dict
variable	name
c2	Acute respiratory failure
AGE	Age
dxccs_cat_o257	Other aftercare (Other diagnosis)
dxccs_cat_o249	Shock (Other diagnosis)
prccs_cat_p216	Respiratory intubation and mechanical ventilation (Primary procedure)
dxccs_cat_o107	Cardiac arrest and ventricular fibrillation (Other diagnosis)
dxccs_cat_o131	Respiratory failure; insufficiency; arrest (adult) (Other diagnosis)
c1	Cardiovascular dysfunction/Shock
c11	Anemia
dxccs_cat_o159	Urinary tract infections (Other diagnosis)
dxccs_cat_o259	Residual codes; unclassified (Other diagnosis)
dxccs_cat_o155	Other gastrointestinal disorders (Other diagnosis)
dxccs_cat_o3	Bacterial infection; unspecified site (Other diagnosis)
dxccs_cat_p2	Insertion; replacement; or removal of extracranial ventricular shunt (Primary diagnosis)
dxccs_cat_o151	Other liver diseases (Other diagnosis)
dxccs_cat_o42	Secondary malignancies (Other diagnosis)
c6	Renal dysfunction
dxccs_cat_s131	Respiratory failure; insufficiency; arrest (adult) (Other diagnosis)
dxccs_cat_o244	Other injuries and conditions due to external causes (Other diagnosis)
prccs_cat_s216	Respiratory intubation and mechanical ventilation (Secondary procedure)
c18	ICU care (at least one day)
c13	Early mechanical ventilation
dxccs_cat_o157	Acute and unspecified renal failure (Other diagnosis)
dxccs_cat_s259	Residual codes; unclassified (Secondary diagnosis)
dxccs_cat_o58	Other nutritional; endocrine; and metabolic disorders (Other diagnosis)
dxccs_cat_o85	Coma; stupor; and brain damage (Other diagnosis)
c12	Late mechanical ventilation
CHRNLUNG	Chronic lung disease
c21	Hemodialysis
c5	Hepatic dysfunction
dxccs_cat_o53	Allergic reactions (Other diagnosis)
RENLFAIL	Renal failure, chronic
dxccs_cat_o95	Other nervous system disorders (Other diagnosis)
dxccs_cat_o60	Acute posthemorrhagic anemia (Other diagnosis)
SID29	Combined comorbidity score
HTN_C	Hypertension
c4	Hematological system dysfunction
dxccs_cat_o114	Peripheral and visceral atherosclerosis (Other diagnosis)
dxccs_cat_o10	Immunizations and screening for infectious disease (Other diagnosis)
dxccs_cat_o122	Pneumonia (except that caused by tuberculosis or sexually transmitted disease) (Other diagnosis)
dxccs_cat_o4	Mycoses
FEMALE	Sex
dxccs_cat_o130	Pleurisy; pneumothorax; pulmonary collapse (Other diagnosis)
c7	Shock
c10	Diabetes
dxccs_cat_o153	Gastrointestinal hemorrhage (Other diagnosis)
LIVER	Liver disease
prccs_cat_p34	Tracheostomy; temporary and permanent (Primary procedure)
dxccs_cat_o50	Diabetes mellitus with complications (Other diagnosis)
dxccs_cat_o163	Genitourinary symptoms and ill-defined conditions (Other diagnosis)
